# Supplementary material for: Effect of exercise on cognitive function and synaptic plasticity in Alzheimer's disease models: A systematic review and meta-analysis
Source: Front Aging Neurosci. 2023 Jan 10;14:1077732. doi: 10.3389/fnagi.2022.1077732 (PMC9872519; doi:10.3389/fnagi.2022.1077732)
Supplement: Supplementary file 1 [file Data_Sheet_1.zip]

Archive with 5 entries (5 files):
- Search strategy.DOCX
- Supplementary Figure 1.DOCX
- Supplementary Figure 2.DOCX
- Supplementary Figure 3.DOCX
- Supplementary Figure 4.DOCX
